# Supplementary material for: A comparative analysis of toxin gene families across diverse sea anemone species
Source: Toxicon X. 2025 Mar 7;26:100217. doi: 10.1016/j.toxcx.2025.100217 (PMC11952004; doi:10.1016/j.toxcx.2025.100217)
Supplement: Multimedia component 1 [file mmc1.xlsx]

## Sheet: Data Overview
Putative Toxin Type	Count		Toxin Family	Count						Superfamily	Species	Code	NCBI Accession Number	Published	Details	Ribosomal Hit (NCBI, e-value=0)
Acrorhagin I	13		Enzyme	422						Actinioidea	Actinia tenebrosa	Ate	PRJNA313244	2016
Acrorhagin II	0		Neurotoxin	481						Actinioidea	Actinodendron plumosum	Apm	PRJNA507679	2020	This publication	OQ357290.1
Actinoporin	24		Uncharacterised	48						Actinioidea	Anemonia sulcata	Asu	SRX971488	2016	tentacle, column, mesenterial filaments
CjTL7	10		Total	951						Actinioidea	Anthopleura buddemeieri	Abd	PRJNA313244	2016
EGF	12									Actinioidea	Aulactinia veratra	Avt	PRJNA313244	2016
Knottin	13									Actinioidea	Condylactis gigantea	Cgg	PRJEB21970	2017
MACPF	20		Data as at 30/07/2024 (Retrieved and analysed by H.L. Smith)							Actinioidea	Cryptodendrum adhaesivum	Cad	PRJNA507679	2025	This publication	MN907373.1
Nematocyst expressed protein	7		Data across 26 species							Actinioidea	Entacmaea quadricolor	Eqd	PRJEB21970	2017
Peptidase M12A	236		4 transcriptomes for venom tissues, 22 for whole tissue							Actinioidea	Epiactis australiensis	Eai	PRJNA507679	2025	This publication	KT852062.1, KT852000.1
Phospholipase A2	142		Species identifier codes derived from Oliveira et al. (2012), except below:							Actinioidea	Heteractis aurora	Hau	PRJNA507679	2025	This publication	KC812160.1
Potassium channel type I	49			Alvinactis sp. (Aspp)						Actinioidea	Heteractis doreensis	Hdo	PRJNA715506	2021	tentacle
Potassium channel type II	139			Exaiptasia diaphana (Edi)						Actinioidea	Heterodactyla hemprichii	Hhy	PRJNA715506	2021	tentacle, column, nematosphere
Potassium channel type III	105			Heteractis doreensis (Hdo)						Actinioidea	Isactinia olivacea	Iol	PRJNA507679	2025	This publication	KT852144.1
Potassium channel type IV	0			Oulactis sp. (Ospp)						Actinioidea	Megalactis griffithsi	Mgr	PRJNA280517	2016
Potassium channel type V	11		Okabe-Ito's colour-blind barrier free palette (jfly.uni-koeln.de/color)							Actinioidea	Oulactis sp.	Ospp	PRJEB27893	2020	tentacle
Sea anemone 8	75									Actinioidea	Stichodactyla mertensii	Smt	PRJNA507679	2020	This publication	KC812163.1
Sea anemone structural 9a	16									Edwardsioidea	Scolanthus callimorphus	Scl	PRJEB50784	2022
Small cysteine-rich protein	16									Edwardsioidea	Nematostella vectensis	Nvc	PRJEB50784	2022
Sodium channel type I	14									Metridioidea	Alvinactis sp.	Aspp	PRJNA722768	2021
Sodium channel type II	4									Metridioidea	Calliactis polypus	Cpp	PRJNA313244	2016
Sodium channel type III	5									Metridioidea	Exaiptasia diaphana	Edi	PRJNA261862	2015
Sodium channel type IV	0									Metridioidea	Metridium senile	Msn	SRR6480802	2019
Jellyfish type I	1									Metridioidea	Nemanthus annamensis	Nan	PRJNA313244	2016
Jellyfish type II	3									Metridioidea	Phyllodiscus semoni	Pse	PRJNA507679	2020
Candidate Types										Metridioidea	Telmatactis stephensoni	Tst	PRJNA313244	2016
Unknown	1									Metridioidea	Triactis producta	Tpr	PRJNA507679	2020
Potassium channel type I-like	31
Potassium channel type II-like	0
Potassium channel type III-like	0
Potassium channel type IV-like	0
Potassium channel type V-like	0
Sodium channel type I-like	4
Sodium channel type II-like	0
Sodium channel type III-like	0
Sodium channel type IV-like	0
Total	951
A comparative analysis of toxin gene families across diverse sea anemone species
Hayden L. Smith 1, Daniel A. Broszczak 2, Chloe A. van der Burg 3, Joachim M. Surm 4, Libby Liggins 5, Raymond S. Norton 6,7 and Peter J. Prentis 1,8,*
1 School of Biology and Environmental Sciences, Science and Engineering Faculty, Queensland University of Technology, Brisbane, Australia
2 School of Biomedical Sciences, Faculty of Health, Queensland University of Technology, Brisbane 4000, Australia
3 Department of Anatomy, School of Biomedical Sciences, University of Otago, Dunedin 9016, New Zealand
4 Faculty of Biology, Ludwig-Maximilians-Universität Munich, Munich, D-80539, Germany
5 School of Biological Sciences, University of Auckland, Auckland 1010, New Zealand
6 Medicinal Chemistry, Monash Institute of Pharmaceutical Sciences, Monash University, Parkville, Victoria 3052, Australia
7 ARC Centre for Fragment-Based Design, Monash University, Parkville, Victoria, 3052, Australia
8 Centre for Agriculture and the Bioeconomy, Queensland University of Technology, Brisbane, Australia
* Corresponding Author: p.prentis@qut.edu.au

## Sheet: New Data
Putative Toxin Type	Actinodendron plumosa	Cryptodendrum adhaesivum	Epiactis australiensis	Heteractis aurora	Isactinia olivacea	Stichodactyla mertensii			Putative Toxin Type	Actinodendron plumosa	Cryptodendrum adhaesivum	Epiactis australiensis	Heteractis aurora	Isactinia olivacea	Stichodactyla mertensii						Putative Toxin Type	Actinodendron plumosa	Cryptodendrum adhaesivum	Epiactis australiensis	Heteractis aurora	Isactinia olivacea	Stichodactyla mertensii
Acrorhagin I	1	0	0	1	0	1			Acrorhagin I	1	0	0	1	0	1	N.B. Shorten list to remove 0 counts					Acrorhagin I	1	0	0	1	0	1	N.B. Alternative shortened table
Acrorhagin II	0	0	0	0	0	0			Actinoporin	1	1	1	2	1	2		0	Min			Actinoporin	1	1	1	2	1	2	Bar values base on 0-highest value
Actinoporin	1	1	1	2	1	2			CjTL7	0	0	1	1	1	0		10	Max & >			CjTL7	0	0	1	1	1	0
CjTL7	0	0	1	1	1	0			EGF	0	2	2	1	0	1						EGF	0	2	2	1	0	1
EGF	0	2	2	1	0	1			ICK (Knottin)	0	0	0	0	1	0						Knottin	0	0	0	0	1	0
ICK (Knottin)	0	0	0	0	1	0			MACPF	0	0	1	2	1	1						MACPF	0	0	1	2	1	1
MACPF	0	0	1	2	1	1			Nematocyst expressed protein	2	0	1	0	0	1						Nematocyst expressed protein	2	0	1	0	0	1
Nematocyst expressed protein	2	0	1	0	0	1			Peptidase M12A	7	7	10	3	12	4						Peptidase M12A	7	7	10	3	12	4
Peptidase M12A	7	7	10	3	12	4			Phospholipase A2	2	1	9	3	6	7						Phospholipase A2	2	1	9	3	6	7
Phospholipase A2	2	1	9	3	6	7			Potassium channel type I	1	2	3	1	5	4						Potassium channel type I	1	2	3	1	5	4
Potassium channel type I	1	2	3	1	5	4			Potassium channel type II	4	9	6	6	4	14						Potassium channel type II	4	9	6	6	4	14
Potassium channel type II	4	9	6	6	4	14			Potassium channel type III	0	10	6	6	5	5						Potassium channel type III	0	10	6	6	5	5
Potassium channel type III	0	10	6	6	5	5			Potassium channel type V	0	0	0	0	0	1						Potassium channel type V	0	0	0	0	0	1
Potassium channel type IV	0	0	0	0	0	0			Sea anemone 8	1	2	3	2	3	2						Sea anemone 8	1	2	3	2	3	2
Potassium channel type V	0	0	0	0	0	1			Sea anemone structural 9a	0	1	1	0	0	2						Sea anemone structural 9a	0	1	1	0	0	2
Sea anemone 8	1	2	3	2	3	2			Small cysteine-rich protein	1	0	3	0	1	1						Small cysteine-rich protein	1	0	3	0	1	1
Sea anemone structural 9a	0	1	1	0	0	2			Sodium channel type I	1	0	2	0	1	0						Sodium channel type I	1	0	2	0	1	0
Small cysteine-rich protein	1	0	3	0	1	1			Sodium channel type II	0	1	0	0	0	0						Sodium channel type II	0	1	0	0	0	0
Sodium channel type I	1	0	2	0	1	0			Sodium channel type III	0	1	0	0	0	0						Sodium channel type III	0	1	0	0	0	0
Sodium channel type II	0	1	0	0	0	0			Potassium channel type I-like	1	0	2	2	2	1						Potassium channel type I-like	1	0	2	2	2	1
Sodium channel type III	0	1	0	0	0	0			Total	22	37	51	30	43	47						Total	22	37	51	30	43	47
Sodium channel type IV	0	0	0	0	0	0			Toxin Family												Toxin Family
Jellyfish type I	0	0	0	0	0	0			Enzyme	10	9	21	10	20	14						Enzyme	10	9	21	10	20	14
Jellyfish type II	0	0	0	0	0	0			Neurotoxin	11	26	26	17	21	31						Neurotoxin	11	26	26	17	21	31
Candidate Types									Uncharacterised	1	2	4	3	2	2						Uncharacterised	1	2	4	3	2	2
Unknown	0	0	0	0	0	0			Total	22	37	51	30	43	47						Total	22	37	51	30	43	47
Potassium channel type I-like	1	0	2	2	2	1
Potassium channel type II-like	0	0	0	0	0	0
Potassium channel type III-like	0	0	0	0	0	0
Potassium channel type IV-like	0	0	0	0	0	0
Potassium channel type V-like	0	0	0	0	0	0
Sodium channel type I-like	0	0	0	0	0	0
Sodium channel type II-like	0	0	0	0	0	0
Sodium channel type III-like	0	0	0	0	0	0
Sodium channel type IV-like	0	0	0	0	0	0
Total	22	37	51	30	43	47
Toxin Family
Enzyme	10	9	21	10	20	14
Neurotoxin	11	26	26	17	21	31
Uncharacterised	1	2	4	3	2	2
Total	22	37	51	30	43	47
Putative Toxin Type	Actinodendron plumosa	Cryptodendrum adhaesivum	Epiactis australiensis	Heteractis aurora	Isactinia olivacea	Stichodactyla mertensii
Acrorhagin I	1	0	0	1	0	1	Shorten Table for >1 count and well-characterised function
Actinoporin	1	1	1	2	1	2	0	white
CjTL7	0	0	1	1	1	0	max	applied gradient for each toxin type
ICK (Knottin)	0	0	0	0	1	0
MACPF	0	0	1	2	1	1
Phospholipase A2	2	1	9	3	6	7
Potassium channel type I	1	2	3	1	5	4
Potassium channel type II	4	9	6	6	4	14
Potassium channel type III	0	10	6	6	5	5
Potassium channel type V	0	0	0	0	0	1
Sea anemone 8	1	2	3	2	3	2
Sea anemone structural 9a	0	1	1	0	0	2
Small cysteine-rich protein	1	0	3	0	1	1
Sodium channel type I	1	0	2	0	1	0
Sodium channel type II	0	1	0	0	0	0
Sodium channel type II	0	1	0	0	0	0
Total	12	28	36	24	29	40
Total Families	8	9	11	9	11	12
Assembly stats and completeness
Species	Trinity Stats					BUSCO Score%
	Genes	Transcripts	GC%	N50	Median contig
Actinodendron plumosum	123166	175633	38.22	1563	408	92.1
Cryptodendrum adhaesivum	77515	91687	39.8	1417	425	93.7
Epiactis australiensis	62029	92073	39.24	1945	593	94.2
Heteractis aurora	90718	137762	40.27	1667	458	92.9
Isactinia olivacea	43535	48832	39.56	1380	509	77.8
Stichodactyla mertensii	83154	121429	38.9	1714	474	92.4

## Sheet: Compare1
Putative Toxin Type	Actinia tenebrosa	Actinodendron plumosum	Alvinactis sp.	Anemonia sulcata	Anthopleura buddemeieri	Aulactinia veratra	Calliactis polypus	Condylactis gigantea	Cryptodendrum adhaesivum	Entacmaea quadricolor	Epiactis australiensis	Exaiptasia diaphana	Heteractis aurora	Heteractis doreensis	Heterodactyla hemprichii	Isactinia olivacea	Megalactis griffithsi	Metridium senile	Nemanthus annamensis	Nematostella vectensis	Oulactis sp.	Phyllodiscus semoni	Scolanthus callimorphus	Stichodactyla mertensii	Telmatactis stephensoni	Triactis producta
Acrorhagin I	2	1	0	1	2	1	0	1	0	1	0	0	1	0	1	0	1	0	0	0	0	0	0	1	0	0
Acrorhagin II	0	0	0	0	0	0	0	0	0	0	0	0	0	0	0	0	0	0	0	0	0	0	0	0	0	0
Actinoporin	1	1	0	1	5	1	0	1	1	2	1	1	2	1	0	1	1	0	1	0	0	0	0	2	0	1
CjTL7	2	0	0	1	0	1	0	1	0	0	1	0	1	1	0	1	0	0	0	0	1	0	0	0	0	0
EGF	0	0	0	2	0	0	0	0	2	2	2	0	1	1	0	0	0	1	0	0	0	0	0	1	0	0
ICK (Knottin)	1	0	0	1	1	1	1	0	0	1	0	1	0	1	0	1	0	3	0	0	0	0	0	0	1	0
MACPF	0	0	0	0	0	1	0	2	0	3	1	2	2	2	0	1	0	2	0	1	0	0	1	1	0	1
Nematocyst expressed protein	1	2	0	0	0	1	1	0	0	0	1	0	0	0	0	0	0	0	0	0	0	0	0	1	0	0
Peptidase M12A	4	7	12	14	15	19	8	15	7	6	10	8	3	6	6	12	3	10	15	7	4	5	15	4	11	10
Phospholipase A2	6	2	6	10	7	10	8	8	1	10	9	8	3	4	2	6	2	4	4	5	4	2	6	7	5	3
Potassium channel type I	2	1	0	4	5	5	2	1	2	1	3	1	1	2	0	5	1	4	0	0	5	0	0	4	0	0
Potassium channel type II	9	4	2	9	10	5	7	9	9	6	6	3	5	3	4	4	4	3	4	1	0	2	4	14	6	6
Potassium channel type III	7	0	0	13	11	5	1	7	10	3	6	0	6	2	4	5	1	0	0	0	9	1	7	5	1	1
Potassium channel type IV	0	0	0	0	0	0	0	0	0	0	0	0	0	0	0	0	0	0	0	0	0	0	0	0	0	0
Potassium channel type V	2	0	0	1	1	0	0	2	0	3	0	0	0	0	0	0	0	0	0	0	0	0	0	1	1	0
Sea anemone 8	2	1	1	4	4	1	4	5	2	4	3	4	2	5	0	3	2	1	1	2	0	3	2	2	12	5
Sea anemone structural 9a	0	0	2	0	0	0	1	0	1	2	1	0	0	0	0	0	1	4	1	0	0	0	1	2	0	0
Small cysteine-rich protein	1	1	0	0	1	0	0	0	0	1	3	0	0	0	0	1	2	0	0	0	2	0	0	1	1	2
Sodium channel type I	0	1	0	2	2	1	1	1	0	0	2	0	0	1	1	1	1	0	0	0	0	0	0	0	0	0
Sodium channel type II	0	0	1	0	0	0	0	0	1	0	0	0	0	0	0	0	0	0	1	1	0	0	0	0	0	0
Sodium channel type III	1	0	0	1	0	0	0	0	1	1	0	0	0	0	1	0	0	0	0	0	0	0	0	0	0	0
Sodium channel type IV	0	0	0	0	0	0	0	0	0	0	0	0	0	0	0	0	0	0	0	0	0	0	0	0	0	0
Jellyfish type I	0	0	0	0	0	0	0	0	0	0	0	0	0	0	0	0	0	0	0	0	0	0	0	0	1	0
Jellyfish type II	0	0	1	0	0	0	0	0	0	0	0	1	0	0	0	0	0	0	1	0	0	0	0	0	0	0
Candidate Types
Unknown	0	0	0	0	0	0	0	0	0	0	0	0	0	0	0	0	0	0	0	1	0	0	0	0	0	0
Potassium channel type I-like	2	1	1	1	1	0	0	1	0	1	2	2	2	1	0	2	1	2	1	2	1	1	2	1	2	1
Potassium channel type II-like	0	0	0	0	0	0	0	0	0	0	0	0	0	0	0	0	0	0	0	0	0	0	0	0	0	0
Potassium channel type III-like	0	0	0	0	0	0	0	0	0	0	0	0	0	0	0	0	0	0	0	0	0	0	0	0	0	0
Potassium channel type IV-like	0	0	0	0	0	0	0	0	0	0	0	0	0	0	0	0	0	0	0	0	0	0	0	0	0	0
Potassium channel type V-like	0	0	0	0	0	0	0	0	0	0	0	0	0	0	0	0	0	0	0	0	0	0	0	0	0	0
Sodium channel type I-like	0	0	0	0	0	0	0	0	0	0	0	2	0	0	0	0	0	0	0	0	0	0	0	0	0	2
Sodium channel type II-like	0	0	0	0	0	0	0	0	0	0	0	0	0	0	0	0	0	0	0	0	0	0	0	0	0	0
Sodium channel type III-like	0	0	0	0	0	0	0	0	0	0	0	0	0	0	0	0	0	0	0	0	0	0	0	0	0	0
Sodium channel type IV-like	0	0	0	0	0	0	0	0	0	0	0	0	0	0	0	0	0	0	0	0	0	0	0	0	0	0
Total	43	22	26	65	65	52	34	54	37	47	51	33	29	30	19	43	20	34	29	20	26	14	38	47	41	32
Toxin Family
Enzyme	11	10	18	25	27	31	16	26	9	21	21	19	10	13	8	20	6	16	20	13	8	7	22	14	16	15
Neurotoxin	30	11	7	37	37	21	18	27	26	23	26	10	16	15	11	21	13	15	8	4	17	6	14	31	23	14
Uncharacterised	2	1	1	3	1	0	0	1	2	3	4	4	3	2	0	2	1	3	1	3	1	1	2	2	2	3
Total	43	22	26	65	65	52	34	54	37	47	51	33	29	30	19	43	20	34	29	20	26	14	38	47	41	32
Superfamily	Actinioidea	Actinioidea	Metridioidea	Actinioidea	Actinioidea	Actinioidea	Metridioidea	Actinioidea	Actinioidea	Actinioidea	Actinioidea	Metridioidea	Actinioidea	Actinioidea	Actinioidea	Actinioidea	Actinioidea	Metridioidea	Metridioidea	Edwardsioidea	Actinioidea	Metridioidea	Edwardsioidea	Actinioidea	Metridioidea	Metridioidea
Putative Toxin Type	Actinia tenebrosa	Actinodendron plumosum	Alvinactis sp.	Anemonia sulcata	Anthopleura buddemeieri	Aulactinia veratra	Calliactis polypus	Condylactis gigantea	Cryptodendrum adhaesivum	Entacmaea quadricolor	Epiactis australiensis	Exaiptasia diaphana	Heteractis aurora	Heteractis doreensis	Heterodactyla hemprichii	Isactinia olivacea	Megalactis griffithsi	Metridium senile	Nemanthus annamensis	Nematostella vectensis	Oulactis sp.	Phyllodiscus semoni	Scolanthus callimorphus	Stichodactyla mertensii	Telmatactis stephensoni	Triactis producta
Acrorhagin I	2	1	0	1	2	1	0	1	0	1	0	0	1	0	1	0	1	0	0	0	0	0	0	1	0	0
Actinoporin	1	1	0	1	5	1	0	1	1	2	1	1	2	1	0	1	1	0	1	0	0	0	0	2	0	1
CjTL7	2	0	0	1	0	1	0	1	0	0	1	0	1	1	0	1	0	0	0	0	1	0	0	0	0	0
ICK (Knottin)	1	0	0	1	1	1	1	0	0	1	0	1	0	1	0	1	0	3	0	0	0	0	0	0	1	0
MACPF	0	0	0	0	0	1	0	2	0	3	1	2	2	2	0	1	0	2	0	1	0	0	1	1	0	1
Phospholipase A2	6	2	6	10	7	10	8	8	1	10	9	8	3	4	2	6	2	4	4	5	4	2	6	7	5	3
Potassium channel type I	2	1	0	4	5	5	2	1	2	1	3	1	1	2	0	5	1	4	0	0	5	0	0	4	0	0
Potassium channel type II	9	4	2	9	10	5	7	9	9	6	6	3	5	3	4	4	4	3	4	1	0	2	4	14	6	6
Potassium channel type III	7	0	0	13	11	5	1	7	10	3	6	0	6	2	4	5	1	0	0	0	9	1	7	5	1	1
Potassium channel type V	2	0	0	1	1	0	0	2	0	3	0	0	0	0	0	0	0	0	0	0	0	0	0	1	1	0
Sea anemone 8	2	1	1	4	4	1	4	5	2	4	3	4	2	5	0	3	2	1	1	2	0	3	2	2	12	5
Sea anemone structural 9a	0	0	2	0	0	0	1	0	1	2	1	0	0	0	0	0	1	4	1	0	0	0	1	2	0	0
Small cysteine-rich protein	1	1	0	0	1	0	0	0	0	1	3	0	0	0	0	1	2	0	0	0	2	0	0	1	1	2
Sodium channel type I	0	1	0	2	2	1	1	1	0	0	2	0	0	1	1	1	1	0	0	0	0	0	0	0	0	0
Sodium channel type II	0	0	1	0	0	0	0	0	1	0	0	0	0	0	0	0	0	0	1	1	0	0	0	0	0	0
Sodium channel type III	1	0	0	1	0	0	0	0	1	1	0	0	0	0	1	0	0	0	0	0	0	0	0	0	0	0
Total	36	12	12	48	49	32	25	38	28	38	36	20	23	22	13	29	16	21	12	10	21	8	21	40	27	19
	0	white				Average Count	Lowest Count	Highest Count
	max	applied gradient for each toxin type			Actinioidea	30.0625	12	49
	New data				Edwardsioidea	15.5	10	21
	Venom Tissue only data				Metridioidea	18	8	27
Enzyme	7	3	6	11	12	12	8	11	2	15	11	11	7	7	2	8	3	6	5	6	4	2	7	10	5	5
Neurotoxin	29	9	6	37	37	20	17	27	26	23	25	9	16	15	11	21	13	15	7	4	17	6	14	30	22	14
Enzyme %	19.4444	25	50	22.9167	24.4898	37.5	32	28.9474	7.14286	39.4737	30.5556	55	30.4348	31.8182	15.3846	27.5862	18.75	28.5714	41.6667	60	19.0476	25	33.3333	25	18.5185	26.3158
Neurotoxin %	80.5556	75	50	77.0833	75.5102	62.5	68	71.0526	92.8571	60.5263	69.4444	45	69.5652	68.1818	84.6154	72.4138	81.25	71.4286	58.3333	40	80.9524	75	66.6667	75	81.4815	73.6842

## Sheet: Compare2
Superfamily	Actinioidea	Actinioidea	Actinioidea	Actinioidea	Actinioidea	Actinioidea	Actinioidea	Actinioidea	Actinioidea	Actinioidea	Actinioidea	Actinioidea	Actinioidea	Actinioidea	Actinioidea	Actinioidea	Edwardsioidea	Edwardsioidea	Metridioidea	Metridioidea	Metridioidea	Metridioidea	Metridioidea	Metridioidea	Metridioidea	Metridioidea
Family	Actiniidae	Actinodendridae	Actiniidae	Actiniidae	Actiniidae	Actiniidae	Thalassianthidae	Actiniidae	Actiniidae	Heteractidae	Heteractidae	Thalassianthidae	Actiniidae	Actinodendridae	Stichodactylidae	Actiniidae	Edwardsiidae	Edwardsiidae	Kadosactinidae	Hormathiidae	Aiptasiidae	Metridiidae	Nemanthidae	Aliciidae	Andvakiidae	Aliciidae
Putative Toxin Type	Actinia tenebrosa	Actinodendron plumosum	Anemonia sulcata	Anthopleura buddemeieri	Aulactinia veratra	Condylactis gigantea	Cryptodendrum adhaesivum	Entacmaea quadricolor	Epiactis australiensis	Heteractis aurora	Heteractis doreensis	Heterodactyla hemprichii	Isactinia olivacea	Megalactis griffithsi	Stichodactyla mertensii	Oulactis sp.	Nematostella vectensis	Scolanthus callimorphus	Alvinactis sp.	Calliactis polypus	Exaiptasia diaphana	Metridium senile	Nemanthus annamensis	Phyllodiscus semoni	Telmatactis stephensoni	Triactis producta
Acrorhagin I	2	1	1	2	1	1	0	1	0	1	0	1	0	1	1	0	0	0	0	0	0	0	0	0	0	0	13
Actinoporin	1	1	1	5	1	1	1	2	1	2	1	0	1	1	2	0	0	0	0	0	1	0	1	0	0	1	24
CjTL7	2	0	1	0	1	1	0	0	1	1	1	0	1	0	0	1	0	0	0	0	0	0	0	0	0	0	10
ICK (Knottin)	1	0	1	1	1	0	0	1	0	0	1	0	1	0	0	0	0	0	0	1	1	3	0	0	1	0	13
MACPF	0	0	0	0	1	2	0	3	1	2	2	0	1	0	1	0	1	1	0	0	2	2	0	0	0	1	20
Phospholipase A2	6	2	10	7	10	8	1	10	9	3	4	2	6	2	7	4	5	6	6	8	8	4	4	2	5	3	142
Potassium channel type I	2	1	4	5	5	1	2	1	3	1	2	0	5	1	4	5	0	0	0	2	1	4	0	0	0	0	49
Potassium channel type II	9	4	9	10	5	9	9	6	6	5	3	4	4	4	14	0	1	4	2	7	3	3	4	2	6	6	139
Potassium channel type III	7	0	13	11	5	7	10	3	6	6	2	4	5	1	5	9	0	7	0	1	0	0	0	1	1	1	105
Potassium channel type V	2	0	1	1	0	2	0	3	0	0	0	0	0	0	1	0	0	0	0	0	0	0	0	0	1	0	11
Sea anemone 8	2	1	4	4	1	5	2	4	3	2	5	0	3	2	2	0	2	2	1	4	4	1	1	3	12	5	75
Sea anemone structural 9a	0	0	0	0	0	0	1	2	1	0	0	0	0	1	2	0	0	1	2	1	0	4	1	0	0	0	16
Small cysteine-rich protein	1	1	0	1	0	0	0	1	3	0	0	0	1	2	1	2	0	0	0	0	0	0	0	0	1	2	16
Sodium channel type I	0	1	2	2	1	1	0	0	2	0	1	1	1	1	0	0	0	0	0	1	0	0	0	0	0	0	14
Sodium channel type II	0	0	0	0	0	0	1	0	0	0	0	0	0	0	0	0	1	0	1	0	0	0	1	0	0	0	4
Sodium channel type III	1	0	1	0	0	0	0	1	0	0	0	1	0	0	0	0	0	0	0	0	0	0	0	0	0	0	4
Total	36	12	48	49	32	38	27	38	36	23	22	13	29	16	40	21	10	21	12	25	20	21	12	8	27	19	655
		Actinioidea		Edwardsioidea		Metridioidea						All Data			Actinioidea			Edwardsioidea			Metridioidea
		Actinodendron plumosum	12	Nematostella vectensis	10	Phyllodiscus semoni	8					Average	Lowest Count	Highest Count	Average	Lowest Count	Highest Count	Average	Lowest Count	Highest Count	Average	Lowest Count	Highest Count
Acrorhagin I		Heterodactyla hemprichii	13	Scolanthus callimorphus	21	Alvinactis sp.	12				Acrorhagin I	0.5	0	2	0.8125	0	2	0	0	0	0	0	0
Actinoporin		Megalactis griffithsi	16			Nemanthus annamensis	12				Actinoporin	0.923077	0	5	1.3125	0	5	0	0	0	0.375	0	1
CjTL7		Oulactis sp.	21			Triactis producta	19				CjTL7	0.384615	0	2	0.625	0	2	0	0	0	0	0	0
ICK (Knottin)		Heteractis doreensis	22			Exaiptasia diaphana	20				ICK (Knottin)	0.5	0	3	0.4375	0	1	0	0	0	0.75	0	3
MACPF		Heteractis aurora	23			Metridium senile	21				MACPF	0.769231	0	3	0.8125	0	3	1	1	1	0.625	0	2
PLA2		Isactinia olivacea	29			Calliactis polypus	25				PLA2	5.46154	1	10	5.6875	1	10	5.5	5	6	5	2	8
KI		Cryptodendrum adhaesivum	30			Telmatactis stephensoni	27				KI	1.88462	0	5	2.625	0	5	0	0	0	0.875	0	4
KII		Aulactinia veratra	32								KII	5.34615	0	14	6.3125	0	14	2.5	1	4	4.125	2	7
KIII		Actinia tenebrosa	36								KIII	4.03846	0	13	5.875	0	13	3.5	0	7	0.5	0	1
KV		Epiactis australiensis	36								KV	0.423077	0	3	0.625	0	3	0	0	0	0.125	0	1
SA8		Entacmaea quadricolor	38								SA8	2.88462	0	12	2.5	0	5	2	2	2	3.875	1	12
SA9		Condylactis gigantea	38								SA9	0.615385	0	4	0.4375	0	2	0.5	0	1	1	0	4
SCRiP		Stichodactyla mertensii	40								SCRiP	0.615385	0	3	0.8125	0	3	0	0	0	0.375	0	2
NaI		Anemonia sulcata	48								NaI	0.538462	0	2	0.8125	0	2	0	0	0	0.125	0	1
NaII		Anthopleura buddemeieri	49								NaII	0.153846	0	1	0.0625	0	1	0.5	0	1	0.25	0	1
NaIII		Total	483	Total	31	Total	144				NaIII	0.153846	0	1	0.25	0	1	0	0	0	0	0	0
		Average	30.1875	Average	15.5	Average	18
PLA2_10C	2	0	2	1	1	1	0	1	1	1	0	0	1	0	0	0	0	1	2	2	1	1	0	1	1	0
PLA2_12C	3	1	3	4	4	4	0	4	4	2	3	1	3	2	5	3	2	1	2	4	3	1	2	0	2	1
PLA2_14C	4	1	5	2	4	3	1	5	4	0	1	1	2	0	5	1	2	4	2	2	5	1	2	1	3	2

## Sheet: lookup
A0A1R3S3A8	Neurotoxin	Sea anemone structural 9a			Derived from Cnidaria toxin activity proteins from UniProt (Jun 2024)
A0A1X9QHL1	Neurotoxin	Potassium channel type III
A0A2Z5Z9H5	Enzyme	Actinoporin
A0A330KUG5	Neurotoxin	Potassium channel type I
A0A330KW27	Neurotoxin	Potassium channel type I
A0A6P8HC43	Neurotoxin	Potassium channel type II
A7L035	Neurotoxin	Jellyfish type I
A7LCJ2	Enzyme	Phospholipase A2
A7RMN1	Neurotoxin	Potassium channel type V
A7RNZ0	Unknown	Nematocyst expressed protein
A7SCE5	Neurotoxin	Sodium channel type II
A7SXG9	Unknown	Nematocyst expressed protein
B1B5I8	Neurotoxin	Potassium channel type II
B1B5J0	Unknown	EGF
B1NWT4	Neurotoxin	Sodium channel type I
B2G331	Neurotoxin	Potassium channel type II
C0H690	Neurotoxin	Small cysteine-rich protein
C0H691	Neurotoxin	Small cysteine-rich protein
C0H694	Neurotoxin	Small cysteine-rich protein
C0HJB1	Unknown	Uncharacterised
C0HJC4	Neurotoxin	Potassium channel type V
C0HJF3	Neurotoxin	Potassium channel type II
C0HJU6	Neurotoxin	Potassium channel type II
C0HLS4	Neurotoxin	Potassium channel type III
C1KIZ4	Neurotoxin	Small cysteine-rich protein
C3TS04	Neurotoxin	Sodium channel type III
C3TS08	Neurotoxin	Sodium channel type III
C5NSL2	Enzyme	Actinoporin
C9EIC7	Enzyme	Actinoporin
D2KX90	Neurotoxin	Sodium channel type II
D2KX91	Neurotoxin	Sodium channel type II
D2X8K2	Enzyme	Phospholipase A2
E2S064	Neurotoxin	Potassium channel type I
E2S065	Neurotoxin	Potassium channel type I
E2S066	Neurotoxin	Potassium channel type I
E3P6S4	Neurotoxin	Sodium channel type I-like
G0W2H8	Neurotoxin	Potassium channel type III
G0W2H9	Neurotoxin	Potassium channel type III
G0W2I1	Neurotoxin	Potassium channel type III
K7Z9Q9	Enzyme	Peptidase M12A
O16846	Neurotoxin	Potassium channel type I
P07845	Enzyme	Actinoporin
P09949	Neurotoxin	Sodium channel type III
P0C280	Neurotoxin	Sodium channel type I
P0C7W7	Neurotoxin	Sea anemone structural 9a
P0CH45	Neurotoxin	Sodium channel type II
P0CH90	Neurotoxin	Sodium channel type II
P0DL51	Neurotoxin	Sodium channel type I
P0DL56	Enzyme	Actinoporin
P0DL86	Neurotoxin	Potassium channel type II
P0DMD7	Neurotoxin	Potassium channel type V
P0DMW6	Neurotoxin	Potassium channel type II
P0DMW7	Neurotoxin	Potassium channel type II
P0DMX5	Neurotoxin	Potassium channel type III
P0DMX6	Neurotoxin	Potassium channel type III
P0DMX7	Neurotoxin	Potassium channel type III
P0DMX8	Neurotoxin	Potassium channel type III
P0DMX9	Neurotoxin	Potassium channel type III
P0DMY0	Neurotoxin	Potassium channel type III
P0DMY1	Neurotoxin	Potassium channel type III
P0DMY2	Neurotoxin	Potassium channel type III
P0DMY4	Neurotoxin	Potassium channel type III
P0DMY6	Neurotoxin	Potassium channel type III
P0DMY7	Neurotoxin	Potassium channel type III
P0DMZ1	Neurotoxin	Sodium channel type I
P0DMZ3	Neurotoxin	Sea anemone 8
P0DMZ4	Neurotoxin	Sea anemone 8
P0DMZ6	Neurotoxin	Sea anemone 8
P0DMZ7	Neurotoxin	Sea anemone 8
P0DN00	Neurotoxin	Potassium channel type I
P0DN03	Neurotoxin	Potassium channel type I
P0DN04	Neurotoxin	Potassium channel type I
P0DN05	Neurotoxin	Potassium channel type I
P0DN06	Neurotoxin	Potassium channel type II
P0DN07	Neurotoxin	Potassium channel type II
P0DN09	Neurotoxin	Potassium channel type II
P0DN10	Neurotoxin	Potassium channel type II
P0DN11	Neurotoxin	Potassium channel type II
P0DN12	Neurotoxin	Potassium channel type II
P0DN13	Neurotoxin	Potassium channel type II
P0DN14	Neurotoxin	Potassium channel type II
P0DN15	Neurotoxin	Potassium channel type II
P0DN16	Neurotoxin	Potassium channel type II
P0DN17	Neurotoxin	Potassium channel type II
P0DN18	Neurotoxin	Potassium channel type II
P0DN20	Neurotoxin	Potassium channel type II
P0DPE6	Neurotoxin	CjTL7
P0DPE7	Neurotoxin	CjTL7
P0DQN7	Neurotoxin	Potassium channel type III
P0DQQ9	Neurotoxin	Potassium channel type II
P0DQR1	Neurotoxin	Potassium channel type II
P0DQR2	Unknown	Unknown
P0DQR6	Neurotoxin	Potassium channel type I-like
P0DRC0	Neurotoxin	Knottin
P0DRC1	Neurotoxin	Knottin
P0DRC3	Neurotoxin	Knottin
P0DV03	Neurotoxin	Potassium channel type II
P11495	Neurotoxin	Potassium channel type I
P30834	Enzyme	Actinoporin
P58911	Enzyme	MACPF
P58912	Enzyme	MACPF
P61915	Enzyme	Actinoporin
P69928	Neurotoxin	Sodium channel type I
P69929	Neurotoxin	Sea anemone structural 9a
P69930	Neurotoxin	Potassium channel type III
P69943	Neurotoxin	Sodium channel type I
P69944	Unknown	Uncharacterised
P69945	Unknown	Uncharacterised
P84919	Neurotoxin	Potassium channel type III
P86468	Unknown	EGF
P86780	Enzyme	Phospholipase A2
P86862	Neurotoxin	Potassium channel type II
Q0EAE5	Neurotoxin	Potassium channel type I
Q0EAE5	Neurotoxin	Potassium channel type I
Q3C256	Unknown	Uncharacterised
Q3C257	Neurotoxin	Acrorhagin I
Q3C258	Neurotoxin	Acrorhagin I
Q76CA1	Unknown	EGF
Q76CA3	Neurotoxin	Sodium channel type I
Q76DT2	Enzyme	MACPF
Q86FQ0	Enzyme	Actinoporin
Q8WS88	Enzyme	Phospholipase A2
Q93109	Enzyme	Actinoporin
Q9GNN8	Unknown	Jellyfish type II
Q9GV72	Unknown	Jellyfish type II
Q9NJQ2	Neurotoxin	Sodium channel type I
Q9TWF8	Neurotoxin	Potassium channel type II
Q9TWF9	Neurotoxin	Potassium channel type II
Q9TWG0	Neurotoxin	Potassium channel type II
Q9U6X1	Enzyme	Actinoporin
Q9Y1U9	Enzyme	Actinoporin
R4ZCU1	Neurotoxin	Sea anemone structural 9a
T1PRE3	Unknown	Jellyfish type II
C0HJD9	Neurotoxin	Potassium channel type VI
P0DMZ5	Neurotoxin	Sea anemone 8

## Sheet: Ate
Actinia tenebrosa
Whole Tissue	Red colourmorph
Toxin identification modified from H.L. Smith et al. 2023 (doi: 10.3390/toxins15030218)				E-value Threshold < 1.0e-6
Toxin Descriptors		Transcriptome (Whole Tissue)
Toxin Family	Toxin Type	Contig	Accession	SwissProt Decriptor	E value
Enzyme	Actinoporin	c55932_g2_i1.g.874	P61915	ACTPC_ACTTE	2.91e-159			Putative Toxin Type	Count		Toxin Family	Count
Enzyme	Peptidase M12A	c39884_g1_i1.g.211	K7Z9Q9	VMP_NEMVE	4.54e-42			Acrorhagin I	2		Enzyme	11
Enzyme	Peptidase M12A	c46391_g1_i2.g.399	K7Z9Q9	VMP_NEMVE	1.2e-37			Acrorhagin II	0		Neurotoxin	30
Enzyme	Peptidase M12A	c49935_g1_i3.g.620	K7Z9Q9	VMP_NEMVE	4.84e-36			Actinoporin	1		Unknown	2
Enzyme	Peptidase M12A	c57281_g1_i2.g.965	K7Z9Q9	VMP_NEMVE	1.81e-43			CjTL7	2		Total	43
Enzyme	Phospholipase A2	c102703_g1_i1.g.1352	Q8WS88	PA2_ADAPA	1.34e-33			EGF	0
Enzyme	Phospholipase A2	c40924_g1_i1.g.260	A7LCJ2	PA2_URTCR	8.16e-43			Knottin	1
Enzyme	Phospholipase A2	c42932_g1_i1.g.310	P86780	PA2_BUNCI	3.07e-09			MACPF	0
Enzyme	Phospholipase A2	c44511_g1_i1.g.369	Q8WS88	PA2_ADAPA	3.5e-55			Nematocyst expressed protein	1
Enzyme	Phospholipase A2	c47621_g1_i1.g.514	D2X8K2	PA2_CONGI	1.63e-31			Peptidase M12A	4
Enzyme	Phospholipase A2	c60133_g1_i1.g.1217	D2X8K2	PA2_CONGI	4.3e-20			Phospholipase A2	6
Neurotoxin	Acrorhagin I	c35671_g1_i1.g.170	Q3C257	ACR1A_ACTEQ	1.44e-52			Potassium channel type I	2
Neurotoxin	Acrorhagin I	c9911_g1_i1.g.29	Q3C258	ACR1_ACTEQ	6.12e-17			Potassium channel type II	9
Neurotoxin	CjTL7	c43365_g1_i1.g.323	P0DPE6	CJTL8_EPIJA	3.56e-23			Potassium channel type III	7
Neurotoxin	CjTL7	c91574_g1_i1.g.1338	P0DPE6	CJTL8_EPIJA	2.93e-09			Potassium channel type IV	0
Neurotoxin	Knottin	c65025_g1_i1.g.1227	P0DRC0	AITX1_METSE	6.76e-13			Potassium channel type V	2
Neurotoxin	Potassium channel type I	c22766_g1_i1.g.60	P0DN04	K1BAA_ANEVI	2.46e-41			Sea anemone 8	2
Neurotoxin	Potassium channel type I	c49067_g1_i1.g.574	A0A330KUG5	K1B2_OULSP	1.55e-31			Sea anemone structural 9a	0
Neurotoxin	Potassium channel type II	c16503_g1_i1.g.50	P0DN18	VKTE_ANEVI	7.82e-20			Small cysteine-rich protein	1
Neurotoxin	Potassium channel type II	c28682_g1_i1.g.112	P0DN18	VKTE_ANEVI	5.25e-15			Sodium channel type I	0
Neurotoxin	Potassium channel type II	c33058_g1_i1.g.144	P0DMW6	VKT3A_ACTEQ	5.7e-21			Sodium channel type II	0
Neurotoxin	Potassium channel type II	c40518_g1_i1.g.237	B2G331	VKT2B_HETCR	3.01e-26			Sodium channel type III	1
Neurotoxin	Potassium channel type II	c50258_g1_i1.g.624	P0DMW6	VKT3A_ACTEQ	1.66e-11			Sodium channel type IV	0
Neurotoxin	Potassium channel type II	c58527_g1_i2.g.1113	P0DN17	VKTD_ANEVI	4.03e-19			Jellyfish type I	0
Neurotoxin	Potassium channel type II	c6970_g1_i1.g.18	A0A6P8HC43	ATPI1_ACTTE	1.29e-55			Jellyfish type II	0
Neurotoxin	Potassium channel type II	c70200_g1_i1.g.1236	P0DMW6	VKT3A_ACTEQ	8.09e-23
Neurotoxin	Potassium channel type II	c82507_g1_i1.g.1297	P0DMW6	VKT3A_ACTEQ	7.41e-22			Candidate Types
Neurotoxin	Potassium channel type III	c100686_g1_i1.g.1344	P0DMX5	BDS2C_ANTEL	8.59e-15			Unknown	0
Neurotoxin	Potassium channel type III	c2077_g1_i1.g.8	G0W2H9	BDS3B_BUNGR	7.49e-27			Potassium channel type I-like	2
Neurotoxin	Potassium channel type III	c27535_g1_i1.g.72	P0DMY6	BDSC_ANEVI	2.83e-12			Potassium channel type II-like	0
Neurotoxin	Potassium channel type III	c52356_g1_i1.g.707	G0W2H9	BDS3B_BUNGR	2.06e-16			Potassium channel type III-like	0
Neurotoxin	Potassium channel type III	c5254_g1_i1.g.11	G0W2I1	BDS3D_BUNGR	2.66e-41			Potassium channel type IV-like	0
Neurotoxin	Potassium channel type III	c54337_g3_i3.g.751	P0DMX7	BDS3_ANEVI	3.46e-15			Potassium channel type V-like	0
Neurotoxin	Potassium channel type III	c81385_g1_i1.g.1292	P0DMX6	BDS1_ANEVI	8.36e-39			Sodium channel type I-like	0
Neurotoxin	Potassium channel type I-like	c34500_g1_i1.g.155	P0DQR6	SHKL1_NEMVE	4.14e-15			Sodium channel type II-like	0
Neurotoxin	Potassium channel type I-like	c47175_g1_i1.g.441	P0DQR6	SHKL1_NEMVE	1.03e-09			Sodium channel type III-like	0
Neurotoxin	Potassium channel type V	c7037_g1_i1.g.24	A7RMN1	KV51_NEMVE	1.69e-13			Sodium channel type IV-like	0
Neurotoxin	Potassium channel type V	c80593_g1_i1.g.1285	A7RMN1	KV51_NEMVE	2.64e-28
Neurotoxin	Sea anemone 8	c10454_g1_i1.g.32	P0DMZ6	TX8D_ANEVI	1.06e-17			Total	43
Neurotoxin	Sea anemone 8	c28235_g1_i1.g.100	P0DMZ6	TX8D_ANEVI	4.09e-45
Neurotoxin	Small cysteine-rich protein	c15389_g1_i1.g.45	C0H690	SCR1_ACRMI	7.17e-15
Unknown	Nematocyst expressed protein	c44193_g1_i2.g.361	A7SXG9	NEP8_NEMVE	4.97e-60
Neurotoxin	Sodium channel type III	c5593_g1_i1.g.14	C3TS04	STX72_ANEVI	7.75e-26
Unknown	Uncharacterised	c15140_g1_i1.g.41	Q3C256	ACR2_ACTEQ	2.08e-60			Duplicates			Hit but no signal peptide				Unlikely to be toxins
								c11903_g1_i1.g.37	Potassium channel type III		c12185_g1_i1.g.39	Potassium channel type III
								c27535_g1_i2.g.74	Potassium channel type III		c28036_g1_i1.g.77	Potassium channel type II
								c27535_g1_i3.g.76	Potassium channel type III		c29145_g1_i1.g.135	Sea anemone 8
								c34500_g1_i2.g.162	Potassium channel type I-like		c411_g1_i1.g.1	Potassium channel type II
								c38220_g1_i2.g.194	Potassium channel type V		c43911_g1_i1.g.335	Peptidase M12A
								c42932_g1_i1.g.311	Phospholipase A2		c49145_g1_i2.g.589	Peptidase M12A
								c45435_g1_i1.g.380	Acrorhagin I		c55385_g1_i1.g.815	Potassium channel type I
								c45435_g1_i2.g.384	Acrorhagin I		c55881_g1_i1.g.826	Peptidase M12A
								c45435_g1_i3.g.388	Acrorhagin I		c57355_g3_i1.g.1031	Peptidase M12A
								c48109_g1_i2.g.534	Peptidase M12A
								c55881_g1_i2.g.836	Peptidase M12A
								c55881_g1_i3.g.848	Peptidase M12A
								c55881_g1_i4.g.862	Peptidase M12A
								c56782_g1_i2.g.914	Actinoporin
								c57281_g1_i3.g.974	Peptidase M12A
								c57884_g1_i3.g.1051	Peptidase M12A
								c57884_g1_i4.g.1065	Peptidase M12A
								c57884_g1_i6.g.1085	Peptidase M12A
								c57884_g1_i7.g.1099	Peptidase M12A

## Sheet: Apm
Actinodendron plumosum
Whole Tissue
Toxin identification modified from H.L. Smith et al. 2023 (doi: 10.3390/toxins15030218)				E-value Threshold < 1.0e-6
Toxin Descriptors		Transcriptome (Whole Tissue)
Toxin Family	Toxin Type	Contig	Accession	SwissProt Decriptor	E value
Enzyme	Actinoporin	DN103606_c0_g1_i1.g.51	Q93109	ACTP5_ACTEQ	1e-135			Putative Toxin Type	Count		Toxin Family	Count		BUSCO				TRINITY STATS
Enzyme	Peptidase M12A	DN12606_c0_g3_i1.g.1959	K7Z9Q9	VMP_NEMVE	5.29e-38			Acrorhagin I	1		Enzyme	10		0.921	879	Complete BUSCOs (C)		Total trinity 'genes'	123166
Enzyme	Peptidase M12A	DN1931_c0_g1_i7.g.1738	K7Z9Q9	VMP_NEMVE	1.54e-31			Acrorhagin II	0		Neurotoxin	11		0.631	602	Complete and single-copy BUSCOs (S)		Total trinity transcripts	175633
Enzyme	Peptidase M12A	DN2074_c2_g1_i4.g.882	K7Z9Q9	VMP_NEMVE	3.63e-46			Actinoporin	1		Unknown	1		0.29	277	Complete and duplicated BUSCOs (D)		Percent GC	38.22
Enzyme	Peptidase M12A	DN2213_c0_g1_i6.g.1648	K7Z9Q9	VMP_NEMVE	1.47e-35			CjTL7	0		Total	22		0.046	44	Fragmented BUSCOs (F)		Contig N50	1563
Enzyme	Peptidase M12A	DN228_c3_g2_i1.g.1535	K7Z9Q9	VMP_NEMVE	8.04e-42			EGF	0					0.033	31	Missing BUSCOs (M)		Median contig length	408
Enzyme	Peptidase M12A	DN25672_c0_g1_i2.g.1931	K7Z9Q9	VMP_NEMVE	4.87e-37			Knottin	0						954	Total BUSCO groups searched		Average contig	832.02
Enzyme	Peptidase M12A	DN5718_c0_g2_i11.g.225	K7Z9Q9	VMP_NEMVE	4.61e-34			MACPF	0									Total assembled bases	146130534
Enzyme	Phospholipase A2	DN18293_c0_g1_i2.g.1431	Q8WS88	PA2_ADAPA	8.28e-60			Nematocyst expressed protein	2
Enzyme	Phospholipase A2	DN20844_c0_g1_i1.g.1374	Q8WS88	PA2_ADAPA	9.8e-24			Peptidase M12A	7
Neurotoxin	Acrorhagin I	DN47457_c0_g1_i2.g.2456	Q3C257	ACR1A_ACTEQ	5.97e-16			Phospholipase A2	2
Neurotoxin	Potassium channel type I	DN335_c0_g1_i2.g.973	P0DN04	K1BAA_ANEVI	2.98e-33			Potassium channel type I	1
Neurotoxin	Potassium channel type II	DN14327_c0_g1_i1.g.2597	Q9TWG0	VKT1_ANESU	8.35e-20			Potassium channel type II	4
Neurotoxin	Potassium channel type II	DN1877_c1_g1_i1.g.801	P0DMW6	VKT3A_ACTEQ	1.67e-18			Potassium channel type III	0
Neurotoxin	Potassium channel type II	DN22690_c1_g1_i1.g.210	P86862	VKT1_ANTEL	5.4e-16			Potassium channel type IV	0
Neurotoxin	Potassium channel type II	DN7250_c2_g1_i1.g.1404	P0DN14	VKTA_ANEVI	1.85e-26			Potassium channel type V	0
Neurotoxin	Potassium channel type I-like	DN2303_c0_g1_i1.g.1274	P0DQR6	SHKL1_NEMVE	4.84e-18			Sea anemone 8	1
Neurotoxin	Sea anemone 8	DN12684_c0_g2_i1.g.1972	P0DMZ3	TX8A_ANEVI	4.49e-44			Sea anemone structural 9a	0
Neurotoxin	Small cysteine-rich protein	DN53_c0_g1_i2.g.760	C0H691	SCR2_ACRMI	5.65e-12			Small cysteine-rich protein	1
Neurotoxin	Sodium channel type I	DN88_c1_g2_i2.g.706	Q9NJQ2	NA11_ACTEQ	2.11e-33			Sodium channel type I	1
Unknown	Nematocyst expressed protein	DN1354_c0_g1_i3.g.1392	A7SXG9	NEP8_NEMVE	5.1e-13			Sodium channel type II	0
Unknown	Nematocyst expressed protein	DN17985_c0_g1_i1.g.2704	A7SXG9	NEP8_NEMVE	2.09e-10			Sodium channel type III	0
								Sodium channel type IV	0
								Jellyfish type I	0
								Jellyfish type II	0
								Candidate Types
								Unknown	0
								Potassium channel type I-like	1
								Potassium channel type II-like	0
								Potassium channel type III-like	0
								Potassium channel type IV-like	0
								Potassium channel type V-like	0
								Sodium channel type I-like	0
								Sodium channel type II-like	0
								Sodium channel type III-like	0
								Sodium channel type IV-like	0
								Total	22
								Cross-contamination
								DN4336_c0_g3_i1.g.2163	CjTL7
								DN4336_c0_g3_i3.g.2174	CjTL7
								DN4336_c0_g3_i6.g.2180	CjTL7
								DN4336_c0_g3_i8.g.2185	CjTL7
								DN53_c0_g1_i2.g.760	Small cysteine-rich protein
								DN3305_c0_g1_i10.g.2002	Sea anemone 8
								DN4812_c0_g1_i1.g.2627	Sea anemone 8
								DN60160_c0_g1_i1.g.509	Sea anemone 8
								DN12684_c0_g1_i1.g.1965	Sea anemone 8
								Duplicates			Hit but no signal peptide					Unlikely to be toxins
								DN1234_c0_g1_i3.g.592			DN1234_c0_g1_i3.g.593	MACPF				DN323_c1_g1_i4.g.1115	Potassium channel type II
								DN1234_c0_g1_i3.g.593			DN1017_c0_g1_i5.g.2666	Peptidase M12A				DN1548_c0_g1_i2.g.2459	Potassium channel type II
								DN1234_c0_g1_i6.g.610			DN10841_c1_g1_i1.g.59	Peptidase M12A				DN1649_c0_g1_i9.g.2818	Potassium channel type II
								DN1017_c0_g1_i5.g.2666			DN173_c0_g1_i1.g.117	Peptidase M12A				DN3049_c4_g1_i1.g.287	Potassium channel type II
								DN1066_c0_g2_i2.g.2631			DN3319_c0_g1_i1.g.2026	Peptidase M12A				DN4983_c0_g3_i2.g.371	Potassium channel type II
								DN1066_c0_g2_i4.g.2650			DN89_c0_g1_i2.g.658	Peptidase M12A				DN8065_c1_g1_i1.g.1620	Potassium channel type II
								DN10841_c1_g1_i1.g.59			DN134547_c0_g1_i1.g.37	Peptidase M12A				DN13154_c0_g1_i2.g.2146	Potassium channel type II
								DN10841_c1_g1_i3.g.64			DN135_c1_g4_i3.g.72	Potassium channel type II				DN1066_c0_g2_i2.g.2631	Peptidase M12A
								DN11945_c0_g1_i11.g.2228			DN166_c0_g2_i3.g.92	Potassium channel type II				DN11945_c0_g1_i2.g.2244	Peptidase M12A
								DN11945_c0_g1_i2.g.2244			DN5942_c0_g1_i5.g.203	Potassium channel type II				DN16596_c0_g1_i17.g.391	Peptidase M12A
								DN12606_c0_g3_i1.g.1959			DN7044_c0_g1_i12.g.2335	Potassium channel type II				DN2189_c0_g1_i3.g.2290	Peptidase M12A
								DN134547_c0_g1_i1.g.37			DN119692_c0_g1_i1.g.10	Sodium channel type II				DN263_c1_g1_i10.g.1450	Peptidase M12A
								DN16596_c0_g1_i17.g.391								DN29868_c0_g1_i1.g.515	Peptidase M12A
								DN16596_c0_g1_i28.g.412								DN326_c0_g1_i3.g.927	Peptidase M12A
								DN16596_c0_g2_i1.g.432								DN3862_c0_g1_i18.g.1756	Peptidase M12A
								DN173_c0_g1_i1.g.117								DN5283_c1_g1_i4.g.1679	Peptidase M12A
								DN173_c0_g1_i2.g.130								DN5557_c0_g1_i3.g.439	Peptidase M12A
								DN173_c0_g1_i3.g.144								DN567_c1_g1_i8.g.2189	Peptidase M12A
								DN1931_c0_g1_i5.g.1720								DN6907_c0_g1_i1.g.1289	Peptidase M12A
								DN1931_c0_g1_i7.g.1738								DN737_c0_g1_i10.g.1815	Peptidase M12A
								DN2074_c2_g1_i4.g.882								DN8368_c0_g1_i1.g.2609	Peptidase M12A
								DN2189_c0_g1_i3.g.2290
								DN2213_c0_g1_i6.g.1648
								DN228_c3_g2_i1.g.1535
								DN228_c3_g2_i2.g.1545
								DN25672_c0_g1_i2.g.1931
								DN25672_c0_g1_i5.g.1941
								DN263_c1_g1_i10.g.1450
								DN263_c1_g1_i2.g.1496
								DN263_c1_g1_i9.g.1516
								DN283_c0_g2_i3.g.1576
								DN29868_c0_g1_i1.g.515
								DN29868_c0_g1_i6.g.530
								DN326_c0_g1_i3.g.927
								DN326_c0_g1_i4.g.951
								DN3319_c0_g1_i1.g.2026
								DN3862_c0_g1_i18.g.1756
								DN3862_c0_g1_i31.g.1786
								DN5283_c1_g1_i4.g.1679
								DN5557_c0_g1_i3.g.439
								DN567_c1_g1_i8.g.2189
								DN5718_c0_g2_i11.g.225
								DN5718_c0_g2_i25.g.237
								DN5718_c0_g2_i34.g.244
								DN5718_c0_g2_i8.g.266
								DN6907_c0_g1_i1.g.1289
								DN6907_c0_g1_i5.g.1306
								DN737_c0_g1_i10.g.1815
								DN737_c0_g1_i25.g.1872
								DN8368_c0_g1_i1.g.2609
								DN89_c0_g1_i2.g.658
								DN89_c0_g1_i42.g.689
								DN18293_c0_g1_i1.g.1427
								DN18293_c0_g1_i2.g.1431
								DN20844_c0_g1_i1.g.1374
								DN20844_c0_g1_i2.g.1378
								DN36693_c2_g1_i1.g.314
								DN36693_c2_g1_i2.g.315
								DN1548_c0_g1_i25.g.2502
								DN1548_c0_g1_i7.g.2550
								DN1649_c0_g1_i14.g.2722
								DN1649_c0_g1_i9.g.2818
								DN166_c0_g2_i3.g.92
								DN1877_c1_g1_i1.g.801
								DN1877_c1_g1_i11.g.803
								DN1877_c1_g1_i12.g.809
								DN1877_c1_g1_i5.g.818
								DN22690_c1_g1_i1.g.210
								DN3049_c4_g1_i1.g.287
								DN323_c1_g1_i11.g.980
								DN323_c1_g1_i4.g.1115
								DN4983_c0_g3_i2.g.371
								DN5942_c0_g1_i13.g.163
								DN5942_c0_g1_i5.g.203
								DN7044_c0_g1_i12.g.2335
								DN7044_c0_g1_i25.g.2428
								DN7250_c2_g1_i1.g.1404
								DN8065_c1_g1_i1.g.1620
								DN2303_c0_g1_i1.g.1274
								DN2303_c0_g1_i2.g.1279
								DN12684_c0_g2_i1.g.1972

## Sheet: Aspp
Alvinactis sp
Whole Tissue
Toxin identification modified from H.L. Smith et al. 2023 (doi: 10.3390/toxins15030218)				E-value Threshold < 1.0e-6
Toxin Descriptors		Transcriptome (Whole Tissue)
Toxin Family	Toxin Type	Contig	Accession	SwissProt Decriptor	E value
Enzyme	Peptidase M12A	DN10362_c0_g2_i4.g.2298	K7Z9Q9	VMP_NEMVE	8.8e-29			Putative Toxin Type	Count		Toxin Family	Count
Enzyme	Peptidase M12A	DN11869_c0_g1_i18.g.1142	K7Z9Q9	VMP_NEMVE	2.58e-32			Acrorhagin I	0		Enzyme	18
Enzyme	Peptidase M12A	DN2065_c0_g1_i11.g.1079	K7Z9Q9	VMP_NEMVE	5.22e-35			Acrorhagin II	0		Neurotoxin	7
Enzyme	Peptidase M12A	DN2065_c0_g1_i6.g.1093	K7Z9Q9	VMP_NEMVE	5.78e-36			Actinoporin	0		Unknown	1
Enzyme	Peptidase M12A	DN2300_c0_g4_i3.g.1177	K7Z9Q9	VMP_NEMVE	9.82e-25			CjTL7	0		Total	26
Enzyme	Peptidase M12A	DN258_c5_g1_i6.g.1479	K7Z9Q9	VMP_NEMVE	1.24e-33			EGF	0
Enzyme	Peptidase M12A	DN266_c0_g1_i24.g.1573	K7Z9Q9	VMP_NEMVE	4.17e-34			Knottin	0
Enzyme	Peptidase M12A	DN55072_c0_g1_i1.g.816	K7Z9Q9	VMP_NEMVE	1.8e-38			MACPF	0
Enzyme	Peptidase M12A	DN6689_c0_g1_i10.g.572	K7Z9Q9	VMP_NEMVE	9.76e-39			Nematocyst expressed protein	0
Enzyme	Peptidase M12A	DN7528_c0_g1_i4.g.1764	K7Z9Q9	VMP_NEMVE	8.8e-29			Peptidase M12A	12
Enzyme	Peptidase M12A	DN9741_c0_g1_i4.g.1602	K7Z9Q9	VMP_NEMVE	2.64e-43			Phospholipase A2	6
Enzyme	Peptidase M12A	DN9741_c0_g1_i9.g.1613	K7Z9Q9	VMP_NEMVE	2.68e-42			Potassium channel type I	0
Enzyme	Phospholipase A2	DN10324_c0_g1_i4.g.2215	Q8WS88	PA2_ADAPA	2.76e-31			Potassium channel type II	2
Enzyme	Phospholipase A2	DN1341_c0_g1_i1.g.1359	Q8WS88	PA2_ADAPA	5.36e-66			Potassium channel type III	0
Enzyme	Phospholipase A2	DN2051_c0_g1_i11.g.1052	P86780	PA2_BUNCI	1.86e-11			Potassium channel type IV	0
Enzyme	Phospholipase A2	DN21618_c1_g1_i10.g.513	D2X8K2	PA2_CONGI	9.19e-24			Potassium channel type V	0
Enzyme	Phospholipase A2	DN3581_c0_g1_i1.g.2196	P86780	PA2_BUNCI	7.3e-11			Sea anemone 8	1
Enzyme	Phospholipase A2	DN7284_c0_g1_i11.g.1369	Q8WS88	PA2_ADAPA	1e-38			Sea anemone structural 9a	2
Neurotoxin	Potassium channel type II	DN13478_c0_g1_i1.g.2111	P0DN09	VKT5_ANEVI	1.07e-21			Small cysteine-rich protein	0
Neurotoxin	Potassium channel type II	DN13532_c0_g1_i7.g.712	P0DN17	VKTD_ANEVI	5.03e-21			Sodium channel type I	0
Neurotoxin	Potassium channel type I-like	DN9369_c0_g1_i1.g.789	P0DQR6	SHKL1_NEMVE	5.24e-13			Sodium channel type II	1
Neurotoxin	Sea anemone 8	DN41211_c0_g1_i1.g.807	P0DMZ6	TX8D_ANEVI	1.04e-16			Sodium channel type III	0
Neurotoxin	Sea anemone structural 9a	DN1184_c0_g1_i1.g.461	P69929	TX9A_ANTMC	4.84e-22			Sodium channel type IV	0
Neurotoxin	Sea anemone structural 9a	DN4_c0_g1_i7.g.833	R4ZCU1	TX9A_URTGR	1.93e-14			Jellyfish type I	0
Neurotoxin	Sodium channel type II	DN70134_c2_g1_i1.g.785	D2KX91	NA2X_HETHE	1.61e-13			Jellyfish type II	1
Unknown	Jellyfish type II	DN5300_c0_g1_i3.g.1700	Q9GNN8	JTX2A_CARAL	2.93e-16
Unknown	Uncharacterised	DN15_c0_g1_i42.g.848	P69945	AETX3_ANEER	6.09e-12			Candidate Types
Unknown	Uncharacterised	DN744_c7_g1_i1.g.1835	P69945	AETX3_ANEER	1.06e-10			Unknown	0
								Potassium channel type I-like	1
								Potassium channel type II-like	0
								Potassium channel type III-like	0
								Potassium channel type IV-like	0
								Potassium channel type V-like	0
								Sodium channel type I-like	0
								Sodium channel type II-like	0
								Sodium channel type III-like	0
								Sodium channel type IV-like	0
								Total	26
								Duplicates			Hit but no signal peptide				Unlikely to be toxins
								DN1184_c0_g1_i25.g.480	Sea anemone structural 9a						DN222_c2_g1_i15.g.1521	Peptidase M12A
								DN1184_c0_g1_i7.g.507	Sea anemone structural 9a						DN225_c3_g1_i5.g.1491	Potassium channel type II
								DN15_c0_g1_i13.g.838	Uncharacterised						DN697_c0_g1_i1.g.1288	Potassium channel type II
								DN15_c0_g1_i8.g.862	Uncharacterised						DN777_c5_g2_i4.g.1792	Peptidase M12A
								DN1184_c0_g1_i27.g.488	Sea anemone structural 9a						DN2300_c0_g4_i5.g.1202	Peptidase M12A
								DN1184_c0_g1_i4.g.494	Sea anemone structural 9a						DN4282_c0_g1_i1.g.985	Peptidase M12A
								DN4_c0_g1_i6.g.828	Sea anemone structural 9a						DN4282_c0_g1_i6.g.1016	Peptidase M12A
								DN9369_c0_g1_i3.g.798	Potassium channel type I-like						DN4282_c0_g1_i8.g.1028	Peptidase M12A
								DN9369_c0_g1_i4.g.803	Potassium channel type I-like						DN7628_c0_g1_i12.g.1224	Peptidase M12A
								DN7284_c0_g1_i18.g.1377	Phospholipase A2						DN10362_c0_g2_i10.g.2218	Peptidase M12A
								DN21618_c1_g1_i13.g.521	Phospholipase A2						DN11869_c0_g1_i1.g.1104	Peptidase M12A
								DN21618_c1_g1_i2.g.534	Phospholipase A2
								DN21618_c1_g1_i5.g.544	Phospholipase A2
								DN2051_c0_g1_i14.g.1065	Phospholipase A2
								DN222_c2_g1_i24.g.1529	Peptidase M12A

## Sheet: Asu
Anemonia sulcata
Venom Tissues
Toxin identification modified from H.L. Smith et al. 2023 (doi: 10.3390/toxins15030218)				E-value Threshold < 1.0e-6
Toxin Descriptors		Transcriptome (Whole Tissue)
Toxin Family	Toxin Type	Contig	Accession	SwissProt Decriptor	E value
Enzyme	Actinoporin	TR34432_c0_g1_i1.g.653	P61915	ACTPC_ACTTE	1.88e-145			Putative Toxin Type	Count		Toxin Family	Count
Enzyme	Peptidase M12A	TR11970_c0_g1_i1.g.75	K7Z9Q9	VMP_NEMVE	1.07e-50			Acrorhagin I	1		Enzyme	25
Enzyme	Peptidase M12A	TR13755_c0_g1_i1.g.93	K7Z9Q9	VMP_NEMVE	8.11e-43			Acrorhagin II	0		Neurotoxin	37
Enzyme	Peptidase M12A	TR29700_c0_g1_i1.g.409	K7Z9Q9	VMP_NEMVE	5.52e-58			Actinoporin	1		Unknown	3
Enzyme	Peptidase M12A	TR32877_c0_g1_i2.g.508	K7Z9Q9	VMP_NEMVE	2.34e-56			CjTL7	1		Total	65
Enzyme	Peptidase M12A	TR35474_c0_g1_i1.g.695	K7Z9Q9	VMP_NEMVE	7.83e-52			EGF	2
Enzyme	Peptidase M12A	TR35624_c0_g1_i1.g.702	K7Z9Q9	VMP_NEMVE	2.36e-39			Knottin	1
Enzyme	Peptidase M12A	TR36430_c0_g1_i1.g.727	K7Z9Q9	VMP_NEMVE	1.95e-35			MACPF	0
Enzyme	Peptidase M12A	TR37559_c0_g1_i1.g.800	K7Z9Q9	VMP_NEMVE	5.04e-30			Nematocyst expressed protein	0
Enzyme	Peptidase M12A	TR37559_c0_g1_i4.g.831	K7Z9Q9	VMP_NEMVE	9.07e-30			Peptidase M12A	14
Enzyme	Peptidase M12A	TR37724_c1_g1_i1.g.839	K7Z9Q9	VMP_NEMVE	1.08e-35			Phospholipase A2	10
Enzyme	Peptidase M12A	TR37724_c1_g3_i1.g.847	K7Z9Q9	VMP_NEMVE	4.72e-31			Potassium channel type I	4
Enzyme	Peptidase M12A	TR38446_c0_g1_i1.g.925	K7Z9Q9	VMP_NEMVE	8.8e-37			Potassium channel type II	9
Enzyme	Peptidase M12A	TR39928_c0_g1_i1.g.1041	K7Z9Q9	VMP_NEMVE	1.05e-25			Potassium channel type III	13
Enzyme	Peptidase M12A	TR42478_c5_g1_i1.g.1393	K7Z9Q9	VMP_NEMVE	8.18e-43			Potassium channel type IV	0
Enzyme	Phospholipase A2	TR1963_c0_g1_i1.g.8	Q8WS88	PA2_ADAPA	1.79e-50			Potassium channel type V	1
Enzyme	Phospholipase A2	TR20801_c0_g1_i3.g.165	A7LCJ2	PA2_URTCR	5.07e-24			Sea anemone 8	4
Enzyme	Phospholipase A2	TR26556_c0_g1_i1.g.279	A7LCJ2	PA2_URTCR	3.94e-61			Sea anemone structural 9a	0
Enzyme	Phospholipase A2	TR33918_c0_g1_i2.g.556	A7LCJ2	PA2_URTCR	1.46e-39			Small cysteine-rich protein	0
Enzyme	Phospholipase A2	TR38349_c0_g1_i1.g.900	P86780	PA2_BUNCI	2.84e-10			Sodium channel type I	2
Enzyme	Phospholipase A2	TR38349_c0_g2_i1.g.907	P86780	PA2_BUNCI	1.23e-09			Sodium channel type II	0
Enzyme	Phospholipase A2	TR52944_c0_g1_i1.g.1625	A7LCJ2	PA2_URTCR	1.04e-26			Sodium channel type III	1
Enzyme	Phospholipase A2	TR60868_c0_g1_i1.g.1647	D2X8K2	PA2_CONGI	2.27e-29			Sodium channel type IV	0
Enzyme	Phospholipase A2	TR76852_c0_g1_i1.g.1669	D2X8K2	PA2_CONGI	1.32e-30			Jellyfish type I	0
Enzyme	Phospholipase A2	TR84790_c0_g1_i1.g.1684	A7LCJ2	PA2_URTCR	9.54e-31			Jellyfish type II	0
Neurotoxin	Acrorhagin I	TR33437_c0_g1_i2.g.550	Q3C257	ACR1A_ACTEQ	5.26e-17
Neurotoxin	CjTL7	TR42426_c1_g1_i1.g.1387	P0DPE6	CJTL8_EPIJA	3.74e-18			Candidate Types
Neurotoxin	Knottin	TR18313_c0_g1_i1.g.145	P0DRC1	AITX2_METSE	2.35e-18			Unknown	0
Neurotoxin	Potassium channel type I	TR29098_c0_g1_i1.g.390	P0DN04	K1BAA_ANEVI	8.97e-62			Potassium channel type I-like	1
Neurotoxin	Potassium channel type I	TR31124_c1_g1_i1.g.437	P0DN05	K1BBA_ANEVI	5.67e-41			Potassium channel type II-like	0
Neurotoxin	Potassium channel type I	TR40409_c0_g2_i4.g.1142	P0DN03	K1B9D_ANEVI	2.51e-47			Potassium channel type III-like	0
Neurotoxin	Potassium channel type I	TR6230_c0_g1_i1.g.27	Q0EAE5	K1A_ANEER	7.78e-23			Potassium channel type IV-like	0
Neurotoxin	Potassium channel type II	TR12201_c0_g1_i1.g.83	B1B5I8	VKT3_STIHA	1.4e-19			Potassium channel type V-like	0
Neurotoxin	Potassium channel type II	TR1316_c0_g1_i1.g.1	A0A6P8HC43	ATPI1_ACTTE	2.9e-38			Sodium channel type I-like	0
Neurotoxin	Potassium channel type II	TR14267_c0_g1_i1.g.101	P0DN06	VKT1A_ANEVI	5.2e-22			Sodium channel type II-like	0
Neurotoxin	Potassium channel type II	TR22473_c0_g1_i1.g.201	P0DN11	VKT7_ANEVI	5.85e-27			Sodium channel type III-like	0
Neurotoxin	Potassium channel type II	TR26710_c0_g1_i1.g.284	A0A6P8HC43	ATPI1_ACTTE	9.49e-27			Sodium channel type IV-like	0
Neurotoxin	Potassium channel type II	TR27966_c0_g1_i2.g.317	P0DN13	VKT9_ANEVI	1.58e-26
Neurotoxin	Potassium channel type II	TR28889_c0_g1_i1.g.384	A0A6P8HC43	ATPI1_ACTTE	6.17e-33			Total	65
Neurotoxin	Potassium channel type II	TR38184_c0_g1_i2.g.892	P86862	VKT1_ANTEL	7.27e-13
Neurotoxin	Potassium channel type II	TR40749_c2_g2_i2.g.1184	P0DMW6	VKT3A_ACTEQ	8.88e-17
Neurotoxin	Potassium channel type III	TR11187_c0_g1_i1.g.66	P0DMY0	BDS6_ANEVI	2.99e-18
Neurotoxin	Potassium channel type III	TR17457_c0_g1_i1.g.139	A0A1X9QHL1	CRAS1_URTCR	1.1e-15
Neurotoxin	Potassium channel type III	TR26342_c1_g1_i1.g.259	G0W2H8	BDS3A_BUNGR	3.81e-16			Duplicates			Hit but no signal peptide				Unlikely to be toxins
Neurotoxin	Potassium channel type III	TR28611_c0_g1_i1.g.328	P69930	BDS2A_ANTMC	2.7e-17			TR9375_c0_g2_i1.g.48	Sea anemone 8		TR34510_c0_g1_i1.g.667	Peptidase M12A			TR41618_c0_g1_i3.g.1309	Potassium channel type II
Neurotoxin	Potassium channel type III	TR28611_c0_g1_i2.g.335	P0DMY2	BDS8_ANEVI	2.09e-17			TR37838_c0_g2_i2.g.885	Potassium channel type III		TR39732_c0_g1_i1.g.1034	Peptidase M12A			TR30607_c0_g1_i1.g.430	Potassium channel type III
Neurotoxin	Potassium channel type III	TR28611_c0_g2_i1.g.341	P69930	BDS2A_ANTMC	4.03e-22			TR32684_c0_g1_i4.g.504	Potassium channel type III						TR31613_c0_g1_i1.g.451	Peptidase M12A
Neurotoxin	Potassium channel type III	TR28611_c0_g2_i2.g.347	P0DMY6	BDSC_ANEVI	6.5e-20			TR31124_c1_g1_i2.g.440	Potassium channel type I						TR32104_c1_g1_i1.g.460	Peptidase M12A
Neurotoxin	Potassium channel type III	TR29302_c0_g1_i1.g.394	A0A1X9QHL1	CRAS1_URTCR	1.45e-13			TR40749_c2_g2_i3.g.1194	Potassium channel type II						TR34406_c0_g1_i1.g.629	Potassium channel type II
Neurotoxin	Potassium channel type III	TR32623_c1_g1_i1.g.481	P0DMX7	BDS3_ANEVI	2.93e-55			TR41618_c0_g1_i4.g.1325	Potassium channel type II						TR34415_c0_g1_i1.g.643	Peptidase M12A
Neurotoxin	Potassium channel type III	TR32684_c0_g1_i2.g.495	C0HLS4	5API_HETMG	2.28e-14			TR41618_c0_g1_i6.g.1339	Potassium channel type II						TR36342_c0_g1_i1.g.720	Peptidase M12A
Neurotoxin	Potassium channel type III	TR32684_c0_g1_i3.g.499	C0HLS4	5API_HETMG	8.17e-18			TR35136_c0_g2_i2.g.687	EGF						TR38410_c1_g1_i1.g.914	Peptidase M12A
Neurotoxin	Potassium channel type III	TR37838_c0_g2_i1.g.880	P0DMX6	BDS1_ANEVI	3.57e-12										TR38855_c0_g1_i1.g.962	Potassium channel type II
Neurotoxin	Potassium channel type III	TR72063_c0_g1_i1.g.1663	G0W2H9	BDS3B_BUNGR	2.89e-33										TR39151_c0_g1_i1.g.1004	Peptidase M12A
Neurotoxin	Potassium channel type I-like	TR53897_c0_g1_i1.g.1633	P0DQR6	SHKL1_NEMVE	1.8e-15										TR40120_c1_g1_i1.g.1051	Peptidase M12A
Neurotoxin	Potassium channel type V	TR36865_c0_g1_i1.g.758	P0DMD7	KV51_METSE	9.46e-21										TR40555_c0_g1_i1.g.1152	Peptidase M12A
Neurotoxin	Sea anemone 8	TR16824_c0_g1_i1.g.134	P0DMZ6	TX8D_ANEVI	4.27e-59										TR41618_c0_g1_i1.g.1281	Potassium channel type II
Neurotoxin	Sea anemone 8	TR27229_c0_g1_i1.g.292	P0DMZ6	TX8D_ANEVI	1.32e-24										TR41618_c0_g1_i2.g.1291	Potassium channel type II
Neurotoxin	Sea anemone 8	TR44249_c0_g1_i1.g.1617	P0DMZ3	TX8A_ANEVI	4.02e-57
Neurotoxin	Sea anemone 8	TR9375_c0_g1_i1.g.40	P0DMZ7	TX8E_ANEVI	2.14e-60
Neurotoxin	Sodium channel type I	TR33416_c0_g1_i1.g.535	P0DMZ1	NA111_ANEVI	7.86e-33
Neurotoxin	Sodium channel type I	TR33416_c0_g2_i1.g.543	P0DL51	NA123_ANEVI	1.63e-56
Unknown	EGF	TR28108_c0_g1_i3.g.320	P86468	TX150_BUNCI	9.75e-11
Unknown	EGF	TR35136_c0_g2_i1.g.675	B1B5J0	SHTX5_STIHA	2.61e-31
Neurotoxin	Sodium channel type III	TR14596_c0_g1_i1.g.105	C3TS04	STX72_ANEVI	6.02e-42

## Sheet: Abd
Anthopleura buddemeieri
Whole Tissue
Toxin identification modified from H.L. Smith et al. 2023 (doi: 10.3390/toxins15030218)				E-value Threshold < 1.0e-6
Toxin Descriptors		Transcriptome (Whole Tissue)
Toxin Family	Toxin Type	Contig	Accession	SwissProt Decriptor	E value
Enzyme	Actinoporin	TR114546|c0_g2_i1.g.2230	Q93109	ACTP5_ACTEQ	5.55e-82			Putative Toxin Type	Count		Toxin Family	Count
Enzyme	Actinoporin	TR114546|c0_g2_i2.g.2237	C5NSL2	ACTP1_ANTAS	7.55e-94			Acrorhagin I	2		Enzyme	27
Enzyme	Actinoporin	TR114552|c0_g1_i1.g.2244	P61915	ACTPC_ACTTE	3e-88			Acrorhagin II	0		Neurotoxin	37
Enzyme	Actinoporin	TR114552|c0_g1_i2.g.2251	P61915	ACTPC_ACTTE	6.02e-82			Actinoporin	5		Unknown	1
Enzyme	Actinoporin	TR13456|c4_g1_i3.g.800	C5NSL2	ACTP1_ANTAS	9.24e-126			CjTL7	0		Total	65
Enzyme	Peptidase M12A	TR10145|c0_g2_i2.g.523	K7Z9Q9	VMP_NEMVE	5.47e-56			EGF	0
Enzyme	Peptidase M12A	TR107518|c0_g1_i1.g.2109	K7Z9Q9	VMP_NEMVE	1.17e-23			Knottin	1
Enzyme	Peptidase M12A	TR10923|c0_g1_i1.g.594	K7Z9Q9	VMP_NEMVE	8.43e-36			MACPF	0
Enzyme	Peptidase M12A	TR11934|c2_g4_i1.g.633	K7Z9Q9	VMP_NEMVE	1.58e-40			Nematocyst expressed protein	0
Enzyme	Peptidase M12A	TR11934|c2_g4_i2.g.640	K7Z9Q9	VMP_NEMVE	6.92e-41			Peptidase M12A	15
Enzyme	Peptidase M12A	TR121944|c0_g1_i1.g.2493	K7Z9Q9	VMP_NEMVE	6.35e-50			Phospholipase A2	7
Enzyme	Peptidase M12A	TR15743|c2_g1_i1.g.1043	K7Z9Q9	VMP_NEMVE	1.08e-31			Potassium channel type I	5
Enzyme	Peptidase M12A	TR16330|c2_g1_i1.g.1113	K7Z9Q9	VMP_NEMVE	9.94e-35			Potassium channel type II	10
Enzyme	Peptidase M12A	TR16982|c0_g4_i2.g.1306	K7Z9Q9	VMP_NEMVE	2.8e-37			Potassium channel type III	11
Enzyme	Peptidase M12A	TR3996|c4_g1_i1.g.136	K7Z9Q9	VMP_NEMVE	2.3e-41			Potassium channel type IV	0
Enzyme	Peptidase M12A	TR4014|c0_g2_i1.g.153	K7Z9Q9	VMP_NEMVE	6.91e-48			Potassium channel type V	1
Enzyme	Peptidase M12A	TR9239|c0_g2_i1.g.381	K7Z9Q9	VMP_NEMVE	2.61e-39			Sea anemone 8	4
Enzyme	Peptidase M12A	TR9763|c0_g1_i1.g.456	K7Z9Q9	VMP_NEMVE	6.44e-29			Sea anemone structural 9a	0
Enzyme	Peptidase M12A	TR9763|c0_g1_i3.g.464	K7Z9Q9	VMP_NEMVE	7.45e-09			Small cysteine-rich protein	1
Enzyme	Peptidase M12A	TR9813|c0_g1_i2.g.486	K7Z9Q9	VMP_NEMVE	3.09e-39			Sodium channel type I	2
Enzyme	Phospholipase A2	TR121508|c0_g1_i1.g.2487	Q8WS88	PA2_ADAPA	1.4e-25			Sodium channel type II	0
Enzyme	Phospholipase A2	TR12253|c2_g1_i2.g.691	P86780	PA2_BUNCI	6.06e-11			Sodium channel type III	0
Enzyme	Phospholipase A2	TR15624|c0_g2_i1.g.1004	A7LCJ2	PA2_URTCR	8.32e-45			Sodium channel type IV	0
Enzyme	Phospholipase A2	TR16285|c0_g1_i3.g.1098	D2X8K2	PA2_CONGI	1.03e-21			Jellyfish type I	0
Enzyme	Phospholipase A2	TR18124|c0_g5_i1.g.1455	Q8WS88	PA2_ADAPA	6.8e-57			Jellyfish type II	0
Enzyme	Phospholipase A2	TR3089|c0_g1_i2.g.94	A7LCJ2	PA2_URTCR	7.55e-44
Enzyme	Phospholipase A2	TR7297|c2_g1_i2.g.262	A7LCJ2	PA2_URTCR	2.57e-64			Candidate Types
Neurotoxin	Acrorhagin I	TR9921|c0_g1_i1.g.511	Q3C258	ACR1_ACTEQ	9.01e-17			Unknown	0
Neurotoxin	Acrorhagin I	TR9921|c0_g1_i3.g.516	Q3C258	ACR1_ACTEQ	8.85e-19			Potassium channel type I-like	1
Neurotoxin	Knottin	TR118022|c1_g2_i1.g.2386	P0DRC1	AITX2_METSE	4.47e-17			Potassium channel type II-like	0
Neurotoxin	Potassium channel type I	TR110231|c0_g1_i1.g.2167	Q0EAE5	K1A_ANEER	5.59e-27			Potassium channel type III-like	0
Neurotoxin	Potassium channel type I	TR15354|c3_g1_i2.g.937	P0DN04	K1BAA_ANEVI	8.22e-12			Potassium channel type IV-like	0
Neurotoxin	Potassium channel type I	TR15354|c3_g1_i4.g.948	P0DN04	K1BAA_ANEVI	8.93e-12			Potassium channel type V-like	0
Neurotoxin	Potassium channel type I	TR15354|c3_g2_i3.g.965	P0DN04	K1BAA_ANEVI	7.72e-39			Sodium channel type I-like	0
Neurotoxin	Potassium channel type I	TR91074|c0_g1_i1.g.2034	A0A330KUG5	K1B2_OULSP	2.95e-36			Sodium channel type II-like	0
Neurotoxin	Potassium channel type II	TR112887|c2_g2_i2.g.2203	A0A6P8HC43	ATPI1_ACTTE	4.29e-35			Sodium channel type III-like	0
Neurotoxin	Potassium channel type II	TR119254|c0_g1_i1.g.2452	P0DN13	VKT9_ANEVI	2e-22			Sodium channel type IV-like	0
Neurotoxin	Potassium channel type II	TR121292|c1_g1_i1.g.2474	P0DN09	VKT5_ANEVI	1.98e-29
Neurotoxin	Potassium channel type II	TR12174|c3_g3_i2.g.662	P0DQR1	VKT3_PALCA	8.41e-21			Total	65
Neurotoxin	Potassium channel type II	TR122298|c0_g1_i1.g.2500	Q9TWF9	VKT2_ANESU	2.49e-27
Neurotoxin	Potassium channel type II	TR124292|c1_g1_i1.g.2539	A0A6P8HC43	ATPI1_ACTTE	9.91e-33
Neurotoxin	Potassium channel type II	TR200|c1_g2_i1.g.16	P0DN18	VKTE_ANEVI	2.78e-14
Neurotoxin	Potassium channel type II	TR5185|c0_g1_i2.g.222	P0DN09	VKT5_ANEVI	1.9e-19
Neurotoxin	Potassium channel type II	TR54562|c0_g1_i1.g.1894	P0DMW6	VKT3A_ACTEQ	2.14e-20			Duplicates			Hit but no signal peptide				Unlikely to be toxins
Neurotoxin	Potassium channel type II	TR5970|c0_g1_i1.g.244	A0A6P8HC43	ATPI1_ACTTE	2.03e-41			TR117883|c0_g1_i2.g.2361	Potassium channel type III		TR3098|c3_g1_i3.g.100	Peptidase M12A			TR7598|c0_g1_i1.g.301	Peptidase M12A
Neurotoxin	Potassium channel type III	TR105221|c0_g1_i1.g.2091	P69930	BDS2A_ANTMC	7.79e-20			TR117381|c0_g2_i2.g.2333	Sea anemone 8						TR8931|c0_g1_i2.g.349	Peptidase M12A
Neurotoxin	Potassium channel type III	TR106209|c0_g1_i1.g.2098	G0W2I1	BDS3D_BUNGR	5.56e-33										TR9098|c1_g1_i2.g.366	Potassium channel type II
Neurotoxin	Potassium channel type III	TR107674|c0_g1_i1.g.2128	P0DMX5	BDS2C_ANTEL	3.88e-17										TR10894|c0_g1_i1.g.577	Peptidase M12A
Neurotoxin	Potassium channel type III	TR115410|c0_g2_i1.g.2285	A0A1X9QHL1	CRAS1_URTCR	5.53e-10										TR12520|c0_g1_i2.g.705	Peptidase M12A
Neurotoxin	Potassium channel type III	TR117883|c0_g1_i1.g.2356	P0DMY2	BDS8_ANEVI	9.52e-13										TR12701|c0_g1_i2.g.718	Potassium channel type II
Neurotoxin	Potassium channel type III	TR119077|c0_g1_i3.g.2442	A0A1X9QHL1	CRAS1_URTCR	6.45e-18										TR15514|c4_g3_i2.g.976	Peptidase M12A
Neurotoxin	Potassium channel type III	TR121466|c0_g1_i2.g.2481	P0DMY4	BDSA_ANEVI	1.07e-32										TR15514|c4_g3_i3.g.990	Peptidase M12A
Neurotoxin	Potassium channel type III	TR124047|c0_g1_i1.g.2533	P0DMX5	BDS2C_ANTEL	2.65e-17										TR17071|c1_g1_i10.g.1330	Peptidase M12A
Neurotoxin	Potassium channel type III	TR401|c0_g2_i3.g.22	P0DMY7	BDSD_ANEVI	2.59e-16
Neurotoxin	Potassium channel type III	TR4239|c2_g2_i1.g.165	P0DMX9	BDS5_ANEVI	7.91e-18
Neurotoxin	Potassium channel type III	TR80488|c0_g1_i1.g.1967	P0DMX5	BDS2C_ANTEL	2.18e-31
Neurotoxin	Potassium channel type I-like	TR117921|c0_g1_i1.g.2380	P0DQR6	SHKL1_NEMVE	3.61e-15
Neurotoxin	Potassium channel type V	TR108772|c1_g1_i2.g.2154	A7RMN1	KV51_NEMVE	2.69e-22
Neurotoxin	Sea anemone 8	TR113104|c0_g1_i1.g.2206	P0DMZ7	TX8E_ANEVI	7.43e-49
Neurotoxin	Sea anemone 8	TR116239|c1_g2_i1.g.2308	P0DMZ6	TX8D_ANEVI	7.49e-45
Neurotoxin	Sea anemone 8	TR117381|c0_g1_i1.g.2331	P0DMZ6	TX8D_ANEVI	4.57e-14
Neurotoxin	Sea anemone 8	TR120061|c1_g2_i1.g.2468	P0DMZ6	TX8D_ANEVI	3.13e-47
Neurotoxin	Small cysteine-rich protein	TR119253|c0_g1_i2.g.2447	C0H691	SCR2_ACRMI	4.06e-12
Neurotoxin	Sodium channel type I	TR73520|c0_g1_i1.g.1946	Q76CA3	NA1G2_STIGI	2.68e-17
Neurotoxin	Sodium channel type I	TR9508|c5_g5_i1.g.416	Q76CA3	NA1G2_STIGI	3.1e-33

[truncated: 22 more sheets: Avt, Cpp, Cgg, Cad, Eqd, Eai, Edi, Hau, Hdo, Hhy, Iol, Mgr, Msn, Nan, Nvc, Ospp, Pse, Scl, Smt, Tst …]
